# Supplementary material for: VasH Contributes to Virulence of Aeromonas hydrophila and Is Necessary to the T6SS-mediated Bactericidal Effect
Source: Front Vet Sci. 2021 Dec 13;8:793458. doi: 10.3389/fvets.2021.793458 (PMC8710571; doi:10.3389/fvets.2021.793458)
Supplement: Supplementary file 1 [file Table_1.XLSX]

## Sheet: Sheet1
Table 1 Primers used in this study.
Primers	Sequence (5’-3’)	Target gene
gyrB_F	GGGGTCTACTGCTTCACCAA	gyrB
gyrB_R	CTTGTCCGGGTTGTACTCGT
groL_F	CAAGGAAGTTGCTTCCAAGG	groL
groL_R	CATCGATGATGGTGGTGTTC
gltA_F	TTCCGTCTGCTCTCCAAGAT	gltA
gltA_R	TTCATGATGATGCCGGAGTA
metG_F	TGGCAACTGATCCTCGTACA	metG
metG_R	TCTTGTTGGCCATCTCTTCC
ppsA_F	AGTCCAACGAGTACGCCAAC	ppsA
ppsA_R	TCGGCCAGATAGAGCCAGGT
recA_F	AGAACAAACAGAAGGCACTGG	recA
recA_R	AACTTGAGCGCGTTACCAC
P1	GGGGGTACCCTCCCGTCTCATCGGTTCG	Upstream fragment of vasH
P2	GCGATGACGCTCATCACATACTCAAGCCCCCACCTC
P3	AGGTGGGGGCTTGAGTATGTGATGAGCGTCATCGC	Downstream fragment of vasH
P4	GGGGGTACCGCGCCTCTGATCTGTTCATCC
P5	GGGTACCATGGCTCTCTGCGGTGCCCTTTATC	Upstream fragment of hcp1
P6	CAATCAGAGATCGAGAATTACATGAGTATGCTCCT
P7	CAATCAGGAGCATACTCATGTAATTCTCGATCTCT	Downstream fragment of hcp1
P8	GGGTACCTCCAGGCGCAGGTTGAACGGGC
P9	GGGTACCATGGCTCTCTGCGGTGCCCTTTATC	Upstream fragment of hcp2
P10	GGGTACCTCGGGCCCTGGTTCGACAGG
P11	GGGTACCGCTGTCTCCTTGCGCAAAGTCAC	Downstream fragment of hcp2
P12	GGGTACCTCCAGGCGCAGGTTGAACGGGC
q16s-F	TTTAACCTTGCGGCCGTACT	16S
q16s-R	CCTGGACAAAGACTGACGCT
qhcp-F	ACAAAGCCGTGCCGCTGATGT	hcp
qhcp-R	TGCGGCATCTGGCAGTCGAT
qvgrG-F	TCGTGCGTATCCAGCATACC	vgrG
qvgrG-R	CAAGTGGTGCTGGCTTTCAC
qclpv-F	TGCGGTCAGCCACCTGCAAA	clpV
qclpv-R	TTCTTCGCGGCAAGCCTGCT
qvash-F	TGCTGCTCGGCATGCTGGAT	vasH
qvash-R	AAAACCGGCGTGCTCGATGC
qdotU-F	ATTCGGACTACTGGTTCCGC	dotU
qdotU-R	ATCAGCTCCTGTTCGATGGC
qtle1-F	AAGGCTGGGGCAAAGGCGTT	tle1
qtle1-R	TGCAGCACCACATCGACGCA
qvipA-F	ATGATGGTGGTCGGCAACAT	vipA
qvipA-R	TCGTCCTGGCTGTTTTCCTC
qvipB-F	CGAAGATACCGACCGAGGTG	vipB
qvipB-R	CCTTGGGTTTTTGCACCGAG
q1916-F	ACGCGCTGATGAATACCCAT	AHG_GM1916
q1916-R	CGACGTCTCGCCAGTCAATA
